# Supplementary material for: Global burden of heart failure due to cardiovascular diseases, 1990–2021 and predictions to 2035 based on GBD 2021
Source: ESC Heart Fail. 2026 Jan 23;13(1):xvag038. doi: 10.1093/eschf/xvag038 (PMC13108255; doi:10.1093/eschf/xvag038)
Supplement: xvag038_Supplementary_Data [file xvag038_supplementary_data.zip]

Archive with 2 entries (2 files):
- Supplemental Table 1.xlsx
- Supplemental Table 2.xls
