# Supplementary material for: Global burden of heart failure due to cardiovascular diseases, 1990–2021 and predictions to 2035 based on GBD 2021
Source: ESC Heart Fail. 2026 Jan 23;13(1):xvag038. doi: 10.1093/eschf/xvag038 (PMC13108255; doi:10.1093/eschf/xvag038)
Supplement: xvag038_Supplementary_Data [file xvag038_supplementary_data.zip › Supplemental Table 1.xlsx]

## Sheet: EAPC
	1990		2021		EAPC	1990		2021		EAPC
	Prevalent cases (95% UI)	ASPR(per 100,000) (95% UI)	Prevalent cases (95% UI)	ASPR (per 100,000) (95% UI)	(95% CI)	YLDs cases (95% UI)	YLDs ASR (per 100,000) (95% UI)	YLDs cases (95% UI)	YLDs ASR (per 100,000) (95% UI)	(95% CI)
Global	20105009_x000D_ (17366840 to 23445520)	529.02_x000D_ (456.46 to 620.56)	45564919_x000D_ (39741018 to 52704643)	548.81 (479.87 to 632.72)	0.14 (0.13 to 0.15)	1915141_x000D_ (1279693 to 2661242)	50.31_x000D_ (33.7 to 69.97)	4322996_x000D_ (2957609 to 5943710)	52_x000D_ (35.47 to 71.62)	0.12_x000D_ (0.1 to 0.13)
Oceania	12077_x000D_ (10156 to 14213)	418.39_x000D_ (342.44 to 508.86)	30514_x000D_ (25902 to 36105)	438.12_x000D_ (362.53 to 532.9)	0.13_x000D_ (0.12 to 0.14)	1154_x000D_ (746 to 1615)	40.19_x000D_ (26.05 to 57.43)	2901_x000D_ (1904 to 4129)	41.79_x000D_ (26.96 to 58.69)	0.1_x000D_ (0.09 to 0.11)
Southeast Asia	1028746_x000D_ (888957 to 1213252)	432.73_x000D_ (366.81 to 517.6)	2676024_x000D_ (2273753 to 3172950)	463.49_x000D_ (393.32 to 557.28)	0.22_x000D_ (0.21 to 0.23)	100263_x000D_ (66621 to 139027)	42.15_x000D_ (28.19 to 58.97)	260837_x000D_ (173064 to 361959)	45.1_x000D_ (29.89 to 62.32)	0.22_x000D_ (0.21 to 0.23)
Central Asia	263806_x000D_ (219390 to 320635)	580.57_x000D_ (472.59 to 722.76)	427505_x000D_ (356906 to 516345)	596.05_x000D_ (495.16 to 734.76)	0.16_x000D_ (0.11 to 0.2)	24749_x000D_ (16085 to 35463)	54.38_x000D_ (35.37 to 78.07)	39706_x000D_ (25860 to 56441)	55.23_x000D_ (35.67 to 78.94)	0.11_x000D_ (0.07 to 0.16)
Central Europe	861420_x000D_ (723374 to 1040247)	629.92_x000D_ (533.88 to 758.65)	1442213_x000D_ (1253466 to 1683191)	658.51_x000D_ (583.31 to 760.38)	0.29_x000D_ (0.2 to 0.38)	82015_x000D_ (53465 to 116369)	59.87_x000D_ (39.33 to 83.77)	134703_x000D_ (90728 to 189117)	61.53_x000D_ (41.63 to 85.54)	0.42_x000D_ (0.37 to 0.46)
Eastern Europe	1464166_x000D_ (1257429 to 1723501)	578.09_x000D_ (500.61 to 672.69)	1991654_x000D_ (1720982 to 2352877)	602.1_x000D_ (524.76 to 700.55)	0.23_x000D_ (0.19 to 0.26)	140903_x000D_ (95259 to 197583)	55.47_x000D_ (37.56 to 77.42)	186916_x000D_ (125213 to 264241)	56.43_x000D_ (38.16 to 78.13)	0.22_x000D_ (0.13 to 0.31)
East Asia	3583270_x000D_ (2991753 to 4223940)	484.85_x000D_ (407.9 to 573.58)	11114881_x000D_ (9461590 to 13142789)	542.41_x000D_ (467.96 to 636.55)	0.45_x000D_ (0.4 to 0.5)	356584_x000D_ (239017 to 496618)	48_x000D_ (32.35 to 66.82)	1101795_x000D_ (743026 to 1529965)	53.51_x000D_ (36.23 to 73.97)	0.13_x000D_ (0.09 to 0.17)
Australasia	148789_x000D_ (125206 to 183316)	652.82_x000D_ (555.22 to 798.26)	319989_x000D_ (275655 to 374065)	611.02_x000D_ (534.02 to 703.11)	-0.48_x000D_ (-0.59 to -0.36)	13888_x000D_ (9122 to 19539)	60.87_x000D_ (40.26 to 85.12)	29658_x000D_ (20003 to 41945)	56.66_x000D_ (38.68 to 79.27)	-0.16_x000D_ (-0.18 to -0.13)
High-income Asia Pacific	700125_x000D_ (612947 to 816412)	384.52_x000D_ (337.79 to 442.84)	1633572_x000D_ (1458360 to 1861632)	374.88_x000D_ (339.31 to 419.06)	-0.11_x000D_ (-0.13 to -0.09)	67743_x000D_ (45939 to 93904)	37.11_x000D_ (25.36 to 51.51)	155682_x000D_ (106028 to 214917)	35.78_x000D_ (24.49 to 48.43)	-0.5_x000D_ (-0.62 to -0.38)
Western Europe	3103967_x000D_ (2598227 to 3759668)	552.88_x000D_ (471.62 to 659.4)	5262113_x000D_ (4513353 to 6193242)	547.72_x000D_ (478.67 to 634.89)	0.07_x000D_ (-0.05 to 0.18)	292780_x000D_ (192805 to 416388)	52.08_x000D_ (34.74 to 72.63)	489561_x000D_ (326774 to 693488)	51.07_x000D_ (34.35 to 70.1)	0.04_x000D_ (-0.08 to 0.15)
Andean Latin America	103093_x000D_ (86279 to 121738)	483.6_x000D_ (399.87 to 587.64)	293788_x000D_ (243247 to 354488)	502.62_x000D_ (414.9 to 609.83)	0.1_x000D_ (0.07 to 0.12)	9733_x000D_ (6416 to 13709)	45.4_x000D_ (29.79 to 63.81)	27474_x000D_ (17921 to 38488)	46.94_x000D_ (30.64 to 66.42)	-0.21_x000D_ (-0.25 to -0.17)
High-income North America	2566474_x000D_ (2256391 to 2969253)	747.05_x000D_ (660.53 to 854.84)	4496111_x000D_ (4156247 to 4916762)	728.75 (675.41 to 789.6)	-0.2_x000D_ (-0.23 to -0.16)	237231_x000D_ (159806 to 327530)	69.09_x000D_ (46.57 to 93.93)	413631_x000D_ (281821 to 563203)	67.16_x000D_ (46.19 to 91.85)	0.08_x000D_ (0.05 to 0.11)
Southern Latin America	197730_x000D_ (165992 to 237694)	440.99_x000D_ (369.08 to 532.03)	370199_x000D_ (306862 to 448722)	434.08_x000D_ (363.93 to 522.01)	-0.07_x000D_ (-0.1 to -0.04)	18592_x000D_ (12088 to 26201)	41.38_x000D_ (27.1 to 58.75)	34330_x000D_ (22124 to 47635)	40.29_x000D_ (26.37 to 55.67)	-0.1_x000D_ (-0.14 to -0.07)
Tropical Latin America	502768_x000D_ (438896 to 570973)	535.14_x000D_ (464.4 to 615.93)	1330044 (1160990 to 1529454)	546.58_x000D_ (476.62 to 627.61)	0.06_x000D_ (0.05 to 0.07)	47071_x000D_ (31448 to 64909)	49.98_x000D_ (33.75 to 69.19)	123349_x000D_ (84769 to 170205)	50.67_x000D_ (34.64 to 70.12)	0_x000D_ (-0.01 to 0.01)
Caribbean	157864_x000D_ (129794 to 192269)	599.53_x000D_ (489.2 to 735.85)	320988_x000D_ (264971 to 394250)	604.73_x000D_ (501.31 to 738.94)	0.02_x000D_ (0.01 to 0.02)	14686_x000D_ (9461 to 21033)	55.65_x000D_ (35.8 to 79.77)	29721_x000D_ (18985 to 42156)	56.03_x000D_ (35.77 to 79.4)	0.03_x000D_ (0.02 to 0.04)
Central Latin America	435786_x000D_ (376730 to 506420)	500.81_x000D_ (426.81 to 592.84)	1214474_x000D_ (1037544 to 1447252)	504.15_x000D_ (430.46 to 601.8)	0_x000D_ (-0.03 to 0.02)	40620_x000D_ (27243 to 55843)	46.4_x000D_ (30.99 to 64.56)	112001_x000D_ (75599 to 155695)	46.44_x000D_ (31.25 to 64.49)	-0.03_x000D_ (-0.06 to 0)
Southern Sub-Saharan Africa	162767_x000D_ (140334 to 185573)	552.59_x000D_ (474.27 to 646.59)	314901_x000D_ (273595 to 362966)	566.41_x000D_ (490.9 to 659.14)	0.08_x000D_ (0.02 to 0.14)	16002_x000D_ (10740 to 22171)	54.87_x000D_ (37.17 to 76.36)	30781_x000D_ (20798 to 42181)	55.72_x000D_ (37.74 to 76.32)	0.11_x000D_ (0.09 to 0.12)
South Asia	2565486_x000D_ (2276546 to 2913676)	419.43_x000D_ (366.08 to 481.76)	6713142_x000D_ (5867197 to 7661956)	470.87_x000D_ (410.17 to 539.84)	0.44_x000D_ (0.42 to 0.46)	237061_x000D_ (160052 to 324425)	38.56_x000D_ (26.38 to 53.34)	619661_x000D_ (418727 to 846413)	43.28_x000D_ (29.47 to 59.75)	0.44_x000D_ (0.41 to 0.46)
Western Sub-Saharan Africa	477134_x000D_ (410608 to 554252)	513.4_x000D_ (434.06 to 608.51)	1134391_x000D_ (978077 to 1314920)	538.97_x000D_ (455.36 to 648.61)	0.16_x000D_ (0.15 to 0.17)	46870_x000D_ (31131 to 64188)	50.93_x000D_ (34.56 to 70.06)	110061_x000D_ (73839 to 151308)	52.83_x000D_ (35.36 to 72.49)	0.16_x000D_ (0.14 to 0.18)
North Africa and Middle East	1154060_x000D_ (991578 to 1337893)	645.02_x000D_ (538.07 to 771.74)	2966724_x000D_ (2545967 to 3494524)	666.78_x000D_ (564.83 to 798.91)	0.12_x000D_ (0.1 to 0.13)	107797_x000D_ (71488 to 148406)	59.72_x000D_ (39.24 to 83.05)	275092_x000D_ (185231 to 376105)	61.58_x000D_ (40.73 to 84.49)	0.05_x000D_ (-0.01 to 0.1)
Central Sub-Saharan Africa	120579_x000D_ (100537 to 142521)	519.23_x000D_ (422.34 to 632.26)	314880_x000D_ (264297 to 373543)	548.04_x000D_ (453.09 to 677.55)	0.16_x000D_ (0.14 to 0.19)	11886_x000D_ (7816 to 16621)	51.67_x000D_ (33.9 to 73.57)	30766_x000D_ (20610 to 43024)	54.48_x000D_ (35.52 to 76.74)	0.13_x000D_ (0.11 to 0.15)
Eastern Sub-Saharan Africa	494903_x000D_ (422493 to 571844)	596.57_x000D_ (499.07 to 709.93)	1196813_x000D_ (1030842 to 1377495)	631.78_x000D_ (537.6 to 754.16)	0.14_x000D_ (0.12 to 0.16)	47514_x000D_ (31442 to 65463)	57.69_x000D_ (38.65 to 80.11)	114370_x000D_ (76438 to 157110)	60.89_x000D_ (40.84 to 83.46)	0.11_x000D_ (0.1 to 0.12)
