# Supplementary material for: Global burden of heart failure due to cardiovascular diseases, 1990–2021 and predictions to 2035 based on GBD 2021
Source: ESC Heart Fail. 2026 Jan 23;13(1):xvag038. doi: 10.1093/eschf/xvag038 (PMC13108255; doi:10.1093/eschf/xvag038)
Supplement: xvag038_Supplementary_Data [file xvag038_supplementary_data.zip › Supplemental Table 2.xls]

## Sheet: Sheet1
group	variable	coef	se	z	p	lower	upper	RR	RR_lower	RR_upper
age	0 to 4	-0.968499	0.0006541	-1480.58	<0.01	-0.969781	-0.967216	0.379653	0.379166	0.38014
age	5 to 9	-0.977678	0.00058	-1685.53	<0.01	-0.978815	-0.976541	0.376184	0.375756	0.376611
age	10 to 14	-1.32541	0.0006248	-2121.49	<0.01	-1.32663	-1.32418	0.265695	0.26537	0.266021
age	15 to 19	-1.22844	0.0005821	-2110.44	<0.01	-1.22958	-1.2273	0.292749	0.292416	0.293084
age	20 to 24	-1.22081	0.0005687	-2146.76	<0.01	-1.22193	-1.2197	0.29499	0.294662	0.295319
age	25 to 29	-1.26976	0.0005736	-2213.72	<0.01	-1.27088	-1.26863	0.2809	0.280584	0.281215
age	30 to 34	-1.3027	0.0005846	-2228.34	<0.01	-1.30385	-1.30156	0.271796	0.271485	0.272108
age	35 to 39	-1.22354	0.0005719	-2139.57	<0.01	-1.22466	-1.22242	0.294186	0.293857	0.294516
age	40 to 44	-0.995064	0.0005295	-1879.23	<0.01	-0.996101	-0.994026	0.3697	0.369316	0.370084
age	45 to 49	-0.627473	0.000471	-1332.31	<0.01	-0.628396	-0.626549	0.53394	0.533447	0.534433
age	50 to 54	-0.41997	0.0004418	-950.69	<0.01	-0.420836	-0.419104	0.657066	0.656498	0.657635
age	55 to 59	-0.344754	0.0004304	-800.93	<0.01	-0.345598	-0.343911	0.708394	0.707797	0.708992
age	60 to 64	0.171451	0.0003618	473.88	<0.01	0.170742	0.17216	1.18703	1.18618	1.18787
age	65 to 69	0.939372	0.0002937	3198.34	<0.01	0.938796	0.939947	2.55837	2.5569	2.55985
age	70 to 74	1.31478	0.0002725	4825.59	<0.01	1.31424	1.31531	3.72392	3.72193	3.72591
age	75 to 79	1.51744	0.0002736	5545.56	<0.01	1.5169	1.51798	4.56053	4.55809	4.56298
age	80 to 84	1.73076	0.0002925	5918.14	<0.01	1.73019	1.73133	5.64494	5.64171	5.64818
age	85 to 89	1.99103	0.0003339	5962.21	<0.01	1.99038	1.99168	7.32307	7.31828	7.32787
age	90 to 94	2.10785	0.0004408	4781.83	<0.01	2.10699	2.10872	8.23054	8.22343	8.23766
age	95 plus	2.13142	0.0007145	2983.27	<0.01	2.13002	2.13282	8.4268	8.415	8.4386
period	1990 to 1994	-0.294044	0.0002186	-1345.2	<0.01	-0.294472	-0.293615	0.745244	0.744925	0.745563
period	1995 to 1999	-0.174005	0.0001945	-894.7	<0.01	-0.174386	-0.173624	0.840293	0.839972	0.840613
period	2000 to 2004	-0.0548227	0.0001769	-309.87	<0.01	-0.0551695	-0.054476	0.946653	0.946325	0.946981
period	2005 to 2009	0.0609678	0.0001683	362.35	<0.01	0.060638	0.0612975	1.06286	1.06251	1.06322
period	2010 to 2014	0.175955	0.0001685	1044.2	<0.01	0.175625	0.176285	1.19238	1.19199	1.19278
period	2015 to 2019	0.285948	0.0001799	1589.27	<0.01	0.285596	0.286301	1.33102	1.33055	1.33149
cohort	1895 to 1899	1.28965	0.0023895	539.71	<0.01	1.28497	1.29434	3.63152	3.61455	3.64857
cohort	1900 to 1904	1.16791	0.0011288	1034.63	<0.01	1.16569	1.17012	3.21525	3.20815	3.22237
cohort	1905 to 1909	1.05223	0.0006911	1522.52	<0.01	1.05088	1.05358	2.86403	2.86015	2.86791
cohort	1910 to 1914	0.938346	0.0005222	1796.77	<0.01	0.937322	0.939369	2.55575	2.55314	2.55837
cohort	1915 to 1919	0.815929	0.000439	1858.53	<0.01	0.815069	0.81679	2.26128	2.25933	2.26322
cohort	1920 to 1924	0.708828	0.0003796	1867.46	<0.01	0.708084	0.709572	2.03161	2.0301	2.03312
cohort	1925 to 1929	0.601471	0.0003484	1726.15	<0.01	0.600788	0.602154	1.8248	1.82355	1.82605
cohort	1930 to 1934	0.483176	0.0003405	1419.03	<0.01	0.482509	0.483843	1.62122	1.62013	1.6223
cohort	1935 to 1939	0.365056	0.0003481	1048.86	<0.01	0.364374	0.365738	1.4406	1.43961	1.44158
cohort	1940 to 1944	0.251932	0.000366	688.36	<0.01	0.251215	0.25265	1.28651	1.28559	1.28743
cohort	1945 to 1949	0.143168	0.0003958	361.69	<0.01	0.142392	0.143943	1.15392	1.15303	1.15482
cohort	1950 to 1954	0.0468649	0.0004316	108.59	<0.01	0.046019	0.0477108	1.04798	1.04709	1.04887
cohort	1955 to 1959	-0.0497313	0.0004868	-102.16	<0.01	-0.0506854	-0.0487772	0.951485	0.950578	0.952393
cohort	1960 to 1964	-0.140408	0.0005296	-265.1	<0.01	-0.141447	-0.13937	0.869003	0.868102	0.869906
cohort	1965 to 1969	-0.252794	0.000545	-463.82	<0.01	-0.253862	-0.251726	0.776628	0.775799	0.777458
cohort	1970 to 1974	-0.343673	0.0005675	-605.62	<0.01	-0.344785	-0.342561	0.709161	0.708373	0.70995
cohort	1975 to 1979	-0.417634	0.0005902	-707.67	<0.01	-0.418791	-0.416477	0.658603	0.657842	0.659365
cohort	1980 to 1984	-0.488082	0.0005935	-822.32	<0.01	-0.489246	-0.486919	0.613802	0.613089	0.614517
cohort	1985 to 1989	-0.587554	0.0005647	-1040.48	<0.01	-0.588661	-0.586448	0.555685	0.55507	0.5563
cohort	1990 to 1994	-0.688822	0.0005486	-1255.68	<0.01	-0.689898	-0.687747	0.502167	0.501627	0.502707
cohort	1995 to 1999	-0.776512	0.0006018	-1290.26	<0.01	-0.777691	-0.775332	0.460008	0.459466	0.460551
cohort	2000 to 2004	-0.871865	0.0006726	-1296.32	<0.01	-0.873183	-0.870547	0.418171	0.41762	0.418723
cohort	2005 to 2009	-0.981868	0.0007658	-1282.13	<0.01	-0.983369	-0.980367	0.374611	0.374049	0.375173
cohort	2010 to 2014	-1.08697	0.000886	-1226.77	<0.01	-1.08871	-1.08523	0.337237	0.336652	0.337823
cohort	2015 to 2019	-1.17864	0.0013564	-868.98	<0.01	-1.1813	-1.17599	0.307696	0.306879	0.308515
intrecept	_cons	-5.12878	0.0001644	-31000	<0.01	-5.12911	-5.12846	0.00592376	0.00592185	0.00592567
